# Supplementary material for: Preparation of Deuterium Labeled Compounds by Pd/C-Al-D2O Facilitated Selective H-D Exchange Reactions
Source: Molecules. 2022 Jan 18;27(3):614. doi: 10.3390/molecules27030614 (PMC8840159; doi:10.3390/molecules27030614)
Supplement: Supplementary file 1 [file molecules-27-00614-s001.zip]

Archive with 1 entries (1 files):
- molecules-1551869-supplementary.pdf
